# Supplementary material for: Elevated Levels of Active GSK3β in the Blood of Patients with Myotonic Dystrophy Type 1 Correlate with Muscle Weakness
Source: Int J Mol Sci. 2025 Nov 5;26(21):10760. doi: 10.3390/ijms262110760 (PMC12609377; doi:10.3390/ijms262110760)
Supplement: Supplementary file 1 [file ijms-26-10760-s001.zip]

Archive with 1 entries (1 files):
- ijms-3936115-supplementary.pdf
